# Supplementary material for: Significant genomic introgression from grey junglefowl (Gallus sonneratii) to domestic chickens (Gallus gallus domesticus)
Source: J Anim Sci Biotechnol. 2024 Apr 1;15:45. doi: 10.1186/s40104-024-01006-7 (PMC10983685; doi:10.1186/s40104-024-01006-7)
Supplement: Supplementary file 1 — Additional file 1: Table S1. Summary of samples included in this study. Table S2. Summary of genome sequencing and mapping statistic. Table S3. Results of D statistics. Table S4. Significant introgression region between the grey junglefowl and XJHT local chickens. Table S5. Significant introgression region between the grey junglefowl and Canada local chickens. Table S6. Significant introgression region between the grey junglefowl and BJ local chickens. Table S7. Significant introgression region between the grey junglefowl and GD local chickens. Table S8. Significant introgression region between the grey junglefowl and GX local chickens. Table S9. Significant introgression region between the grey junglefowl and HLJ local chickens. Table S10. Significant introgression region between the grey junglefowl and Hainan local chickens. Table S11. Significant introgression region between the grey junglefowl and Jiangsu local chickens. Table S12. Significant introgression region between the grey junglefowl and SD local chickens. [file 40104_2024_1006_MOESM1_ESM.xlsx]

## Sheet: Table S1
Table S1: Summary of samples included in this study.
Samples	Abbreviation	Sample size	Sample Source
China Xinjiang Hetian local chickens	XJHT	5	http://bigd.big.ac.cn/chickensd/
China Beijing You chickens	BJ	12	SAMN14651083 and this study
China Heilongjiang Lindian chickens	HLJ	15	SAMN14651083，PRJNA800119
China Shandong local chickens	SD	4	http://bigd.big.ac.cn/chickensd/
China Hubei Yunyang Da chickens	Hubei	5	SAMN14651083
China Jiangsu Liyang chickens	Jiangsu	6	SAMN14651083
China Guangxi Dongzhong Dwarf chickens	GX	10	This study
China Hainan Wenchang chickens	Hainan	12	This study
China Guangdong Xinghua chickens	GD	9	SAMN14651083
China Taiwan local chcikens	TW	5	http://bigd.big.ac.cn/chickensd/
China Jiangxi local chickens	JX	2	http://bigd.big.ac.cn/chickensd/
India local chickens	India	4	http://bigd.big.ac.cn/chickensd/
Canada local chickens	Canada	10	PRJNA720223
Green junglefowl	-	15	http://bigd.big.ac.cn/chickensd/, DRA003951
Grey junglefowl	-	9	http://bigd.big.ac.cn/chickensd/, PRJNA432200, PRJNA552030
Ceylon junglefowl	-	10	http://bigd.big.ac.cn/chickensd/, PRJNA432200
Red junglefowl	-	16	http://bigd.big.ac.cn/chickensd/ and this study
Total	-	149	-

## Sheet: Table S2
Table S2: Summary of genome sequencing and mapping statistic
Sample ID	Clean Reads	Mapping rate(%)	Average Depth
Green junglefowl1	50113705	99.24	5.7803
Green junglefowl2	43095105	99.33	5.05573
Green junglefowl3	41942156	99.43	5.07747
Green junglefowl4	39328139	99.47	4.83542
Green junglefowl5	41688380	99.49	5.09402
Green junglefowl6	40510957	99.43	4.95719
Green junglefowl7	39249884	99.5	4.97772
Green junglefowl8	63212299	98.59	6.02951
Green junglefowl9	70809660	98.77	6.24637
Green junglefowl10	72593806	98.93	6.7926
Green junglefowl11	62554770	98.88	5.90776
Green junglefowl12	86973320	98.9	8.02268
Green junglefowl13	83239061	98.78	7.63538
Green junglefowl14	56208894	98.88	5.3079
Green junglefowl15	79742187	98.73	7.33933
Ceylon junglefowl1	97121147	98.93	14.4224
Ceylon junglefowl2	110403691	98.37	15.6405
Ceylon junglefowl3	101254048	99.45	14.3439
Ceylon junglefowl4	311894921	99.48	29.6847
Ceylon junglefowl5	150229059	99.47	14.475
Ceylon junglefowl6	317924117	99.49	37.7789
Ceylon junglefowl7	361532766	99.49	42.9794
Ceylon junglefowl8	386897805	99.5	45.8018
Ceylon junglefowl9	384418064	99.34	45.4615
Ceylon junglefowl10	348520862	99.54	41.4209
Grey junglefowl1	27915140	99.21	4.49781
Grey junglefowl2	311810065	99.51	29.6934
Grey junglefowl3	316590028	99.41	30.1569
Grey junglefowl4	150959280	99.48	14.5309
Grey junglefowl5	306540988	99.4	28.9276
Grey junglefowl6	304906305	99.36	28.7488
Grey junglefowl7	418690191	97.63	38.0349
Grey junglefowl8	246816427	98.48	34.3171
Grey junglefowl9	279719435	99.58	39.0907
Red junglefowl1	35271754	99.52	4.46422
Red junglefowl2	36905378	98.74	5.0303
Red junglefowl3	44535694	99.66	5.4638
Red junglefowl4	41875847	99.65	5.16518
Red junglefowl5	44028158	99.48	5.42308
Red junglefowl6	41795312	99.53	5.11279
Red junglefowl7	43957332	99.4	5.42751
Red junglefowl8	94932652	99.58	13.6008
Red junglefowl9	63158115	99.57	9.05039
Red junglefowl10	100144991	99.61	14.3716
Red junglefowl11	32299784	99.87	5.65155
Red junglefowl12	36645182	99.67	4.60111
Red junglefowl13	40152313	99.55	4.95383
Red junglefowl14	28152429	99.79	4.25611
Red junglefowl15	27303469	98.97	4.07813
Red junglefowl16	37882709	99.48	4.73328
BJ1	44370244	99.49	4.48578
BJ2	67286856	99.54	6.60025
BJ3	93363151	99.64	9.06156
BJ4	96143825	99.57	9.31457
BJ5	99846323	99.63	9.70775
BJ6	114754685	99.62	11.028
BJ7	119176476	99.58	11.5389
BJ8	95107909	99.64	9.19147
BJ9	102091883	99.6	9.86725
BJ10	104812179	99.63	10.1339
BJ11	102042228	99.68	9.92047
BJ12	97569653	99.67	9.48649
HLJ1	245993201	99.14	34.6458
HLJ2	261498556	99.62	37.1456
HLJ3	272830090	99.52	38.4791
HLJ4	243338618	99.5	34.418
HLJ5	253029725	99.16	35.7656
HLJ6	251559136	99.57	35.5191
HLJ7	198851608	99.35	27.8203
HLJ8	174817141	99.32	24.4394
HLJ9	171087718	99.27	23.8692
HLJ10	169818202	99.52	23.9578
HLJ11	215663453	99.55	30.3875
HLJ12	188930995	99.52	26.6174
HLJ13	192548677	99.53	27.1214
HLJ14	195911358	99.52	27.5025
HLJ15	158204001	99.56	22.3574
SD1	44797765	99.81	5.71618
SD2	43689699	99.73	5.41023
SD3	35947046	99.78	4.57176
SD4	38486189	99.8	4.86839
XJHT1	47178934	99.6	5.81603
XJHT2	58473183	99.66	7.09554
XJHT3	43368720	99.55	5.35199
XJHT4	44175801	99.43	5.44539
XJHT5	42073509	99.45	5.17319
Jiangsu1	252668217	99.58	35.7162
Jiangsu2	235764649	99.59	33.3222
Jiangsu3	252668217	99.58	35.7162
Jiangsu4	231498185	99.58	32.7106
Jiangsu5	228205307	99.63	32.2732
Jiangsu6	224734407	99.61	31.8002
Hubei1	251479379	99.16	35.3284
Hubei2	239190378	99.59	33.7611
Hubei3	259483629	99.27	36.561
Hubei4	235849768	97.82	33.1454
Hubei5	258212822	99.1	36.3845
JX1	100044234	99.65	9.73699
JX2	95647317	99.63	9.31735
GD1	97581921	99.7	9.47108
GD2	112184970	99.72	10.8913
GD3	110520743	98.88	10.6598
GD4	103211121	99.69	10.0278
GD5	105658915	99.65	10.2435
GD6	91699664	99.61	8.8949
GD7	95623571	99.64	9.23138
GD8	105622703	99.63	10.1872
GD9	112956616	99.65	10.8884
GX1	69078645	99.66	9.79443
GX2	70565462	99.67	10.0232
GX3	77829417	99.68	11.0452
GX4	76191129	99.69	10.8186
GX5	81291917	99.71	11.5598
GX6	69877739	99.68	9.94987
GX7	72538258	99.74	10.3668
GX8	79501429	99.74	11.2742
GX9	70002218	99.67	10.0167
GX10	88524014	99.73	12.6751
Hainan1	78623872	99.66	11.1373
Hainan2	58477365	99.7	8.35673
Hainan3	83566734	99.68	11.8693
Hainan4	70491432	99.69	10.0223
Hainan5	73520878	99.66	10.4117
Hainan6	52951227	99.68	7.57813
Hainan7	55394902	99.72	7.93091
Hainan8	64329964	99.66	9.14507
Hainan9	56934661	99.71	8.13291
Hainan10	60973584	99.66	8.68413
Hainan11	68025604	99.72	9.74472
Hainan12	70996635	99.67	10.0843
TW1	58158160	99.6	6.49638
TW2	52614495	99.46	6.03997
TW3	43215226	99.64	4.97227
TW4	54477957	99.68	6.18869
TW5	44320030	99.67	5.15751
India1	36594764	99.07	5.3407
India2	35965333	99.73	5.19845
India3	18683999	99.62	2.99006
India4	25639094	99.7	3.94231
Canada1	154490514	99.54	21.7546
Canada2	152076908	99.6	21.4157
Canada3	173168540	99.61	24.4108
Canada4	134041223	99.57	18.8876
Canada5	144898878	99.57	20.401
Canada6	148591779	99.6	20.9026
Canada7	113690065	99.59	16.0442
Canada8	143499563	99.61	20.2618
Canada9	156652633	99.64	22.2636
Canada10	186663307	99.62	26.4948
Mean			15.5459
Total	18510922805

## Sheet: Table S3
Table S3: Result of D statistics
P1	P2	P3	Dstatistic	Z-score	p-value	f4-ratio	BBAA	ABBA	BABA
RJF	XJ_HT	Grey	0.0480021	8.13743	4.03757e-16	0.0238602	2579470	361235	328144
RJF	Canada	Grey	0.0475912	7.57444	3.60684e-14	0.0243188	2577220	371711	337938
RJF	India	Grey	0.0449459	5.81175	6.18218e-09	0.0208795	2576980	334583	305801
RJF	TW	Grey	0.0435223	6.52339	6.87364e-11	0.0217858	2569580	360722	330632
RJF	Jiangsu	Grey	0.0364905	7.45637	8.89402e-14	0.0185127	2577260	365167	339455
RJF	HLJ	Grey	0.0339463	8.01193	1.1292e-15	0.0171895	2577320	363642	339764
RJF	BJ	Grey	0.0311196	6.85032	7.36874e-12	0.0155056	2581690	356563	335040
RJF	Hainan	Grey	0.0307354	6.63594	3.22436e-11	0.0153553	2580840	357652	336323
RJF	SD	Grey	0.0284331	5.8834	4.01917e-09	0.0139501	2567570	348112	328863
RJF	GD	Grey	0.0280755	6.54218	6.06292e-11	0.0140118	2578670	356067	336620
RJF	GX	Grey	0.0271454	6.00335	1.93283e-09	0.0135801	2581220	356823	337962
RJF	Hubei	Grey	0.0262851	7.27196	3.54315e-13	0.013264	2575930	359631	341209
RJF	JX	Grey	0.0258202	5.88765	3.9172e-09	0.0128463	2566910	352495	334751

## Sheet: Table S4
Table S4: Significant introgression region between the XJHT local chickens and grey junglefowl.
Chromosome	Gene start (bp)	Gene end (bp)	Gene name	ID of introgressed XJHT individuals
1	2596212	2783089	CHCHD3
1	9343631	9514699	SEMA3A
1	20649179	20822048	PLXNB2
1	28882582	29120860	CNTN1
1	52678868	52954337	LARGE1
1	53021721	53223751	SYN3
1	53094947	53127580	TIMP3	XJHT4
1	56550352	56584722	AKR1D1
1	56624328	56633715	ENSGALG00000034511
1	56636822	56652446	ENSGALG00000012847
1	72867675	73073035	CCDC91
1	72931300	72932340	ENSGALG00000051865
1	74012669	74013817	ENSGALG00000046707
1	74343324	74478720	ANO2
1	74541146	74683073	VWF
1	74496397	74498955	ENSGALG00000053338
1	90736285	90742330	MGAT1
1	92269020	92294139	ENSGALG00000040949
1	17209559	17632970	TAFA5
1	101855695	101857266	ENSGALG00000048907
1	103096628	103097941	ENSGALG00000050918
1	102987853	102989325	ENSGALG00000046958
1	102077385	102329583	NCAM2
1	102062024	102064114	ENSGALG00000047472
1	102059323	102061191	ENSGALG00000052645
1	106593970	106604799	IL10RB
1	106613562	106632348	IFNAR1
1	142939779	142941095	ENSGALG00000045327
1	146243004	146267048	SLC15A1
1	148079071	148456368	ENSGALG00000049165
1	149017824	149419556	GPC5
1	150080754	150082364	ENSGALG00000052317
1	150457668	150458879	ENSGALG00000048478
1	151070431	151071729	ENSGALG00000050251
1	156241817	156370149	LMO7
1	160901941	160903048	ENSGALG00000051651
1	161146747	161147079	ENSGALG00000030056
1	164780489	164780848	ENSGALG00000051789
1	164781979	164862248	PCDH17
1	170527078	170545135	SETDB2
1	184782914	185386260	CNTN5
1	187523990	187544411	MTNR1B
1	192365090	192366025	TAS2R4
2	18525903	18759573	PLXDC2
2	18779714	18995157	MALRD1
2	38854063	39545916	RBMS3
2	61065775	61271210	JARID2
2	61271949	61340803	DTNBP1
2	85442153	85618905	ENSGALG00000013155
2	85614487	85626391	ZNF830
2	108764816	109090785	SNTG1
2	111084380	111107118	TGS1
2	114381432	114383485	BHLHE22
2	114394053	114416525	CYP7B1
2	119895804	119909238	ENSGALG00000047397
3	60899753	60939705	ENSGALG00000014848
3	110161744	110245933	PTCHD4
3	110287354	110288388	ENSGALG00000047063
4	3845726	3958957	GPC3
4	8986672	9021732	RPS6KA6
4	19876653	19916272	MND1
4	19928294	19998920	TMEM131L
4	20538373	20543866	NPY2R
4	20813724	20854195	GUCY1B1
4	22803369	23067251	FSTL5
4	32762154	32837984	DCLK2
4	32846926	33218988	LRBA
4	34551821	34593192	JADE1
4	35628834	36177811	CCSER1
4	36748697	37032793	GRID2
4	38131005	38252094	ENSGALG00000028041
4	43759687	43785536	HPGD
4	43851693	43924374	GLRA3
4	45807324	45891224	PTPN13
4	47983446	48374220	ADGRL3
4	71944529	71945980	ENSGALG00000050883
4	88742558	88767126	DDRGK1
5	45701184	45710860	SERPINA10
5	59650477	59690594	LRFN5
6	14052274	14146920	DLG5
6	14211114	14648816	KCNMA1
7	23255548	23307791	IGFBP2	XJHT5
7	24417886	24674006	CNTNAP5
7	34657822	34697019	MBD5
8	5114656	5179873	PRRC2C
8	16385301	16404071	ODF2L
8	17785587	18095888	ADGRL2
8	24817656	24830769	SHISAL2A
8	24835193	24837184	ENSGALG00000049027
8	29988144	29991956	TYW3
9	1161552	1223346	GIGYF2
11	3407090	3423443	DUS2
11	3423355	3425106	DDX28
11	3427529	3442713	GALR1L
11	3459157	3474477	DPEP2
11	3481861	3534945	SLC12A4
11	3571368	3634461	SLC6A2
11	3655780	3683801	LPCAT2
12	9789679	9901939	EEFSEC
12	9973818	10066081	MGLL
12	20107152	20111710	TRH
12	20120838	20134079	RBSN
12	20135662	20138729	MRPS25
12	20137521	20174947	NR2C2
12	20187838	20274748	FGD5
12	2360795	2623950	DOCK3
13	1823948	1896054	PSD2
13	1900625	2052540	NRG2
13	2072835	2073818	PURA
13	2117081	2139580	ENSGALG00000036310
13	2140881	2170325	PFDN1
13	2173845	2180352	HBEGF
13	2185355	2201700	SLC4A9
13	2202774	2302936	ANKHD1
13	2306187	2307034	EIF4EBP3
13	2307715	2309520	SRA1
13	2309549	2312956	APBB3
13	2324430	2325482	ENSGALG00000052502
14	14025385	14035041	HN1L
14	14610473	14620528	CCNF
14	14621928	14630009	ENSGALG00000035029
14	14637209	14639715	ENSGALG00000036582
16	2272154	2410307	ENSGALG00000040101
16	2302998	2422327	ENSGALG00000049448
16	2349021	2458853	TRIM7.2
16	2359783	2467480	ENSGALG00000055025
16	2367597	2478250	IL4I1
16	2397112	2437757	ENSGALG00000046794
17	6746034	6781803	NTNG2
18	564255	586932	MYH1E
19	9586056	9615085	PAFAH1B1
19	9617661	9642214	CLUH
19	9910100	9922595	XAF1
20	8179858	8205178	SLCO4A1
20	12526611	12531997	ENSGALG00000040546
20	12531871	12538744	ENSGALG00000040886
20	13362490	13370389	KCNG1
20	13383258	13384664	MOCS3
20	13384759	13395113	DPM1
20	13406400	13427696	ADNP
20	13464452	13478200	PARD6B
20	13486258	13534186	RIPOR3
20	13537599	13576469	PTPN1
20	13708222	13709555	CEBPB
20	13716784	13750656	TMEM189
20	13738004	13752252	UBE2V1
20	13790217	13793622	SNAI1
20	13795918	13801015	RNF114
20	13801179	13807904	SPATA2
20	13824729	13895027	SLC9A8
20	13861021	13896307	B4GALT5
21	202192	210610	SDHB
21	211285	214800	MRPS16
21	255925	259437	ERRFI1
21	264289	271465	PARK7
21	270998	276395	TNFRSF9
24	2144948	2396494	OPCML
27	7749490	7777682	ATP6V0A1
27	7777863	7781732	NAGLU
27	7783216	7791377	COASY
27	7786835	7790716	MLX
27	7790586	7793494	PSMC3IP
27	7795407	7801973	ENSGALG00000003162
27	7802137	7809584	TUBG1
27	7819486	7821867	CCR10
27	7823872	7832297	CNTNAP1
27	7833491	7847657	EZH1
27	7849653	7851555	RAMP2
27	7851805	7855186	VPS25
27	7858438	7865156	ENSGALG00000032191
31	5252354	5272988	ENSGALG00000044330
31	5252578	5287083	ENSGALG00000044343
33	5645989	5704717	DIP2B

## Sheet: Table S5
Table S5: Significant introgression region between the Canada local chickens and grey junglefowl.
Chromosome	Gene start (bp)	Gene end (bp)	Gene name	ID of introgressed Canada individuals
1	1849044	1852908	UCN3
1	4475698	4484372	ENSGALG00000048616
1	9908004	10213943	ENSGALG00000039659
1	11413084	11443325	GNAT3
1	14697142	14881357	COG5
1	17209559	17632970	TAFA5
1	28882582	29120860	CNTN1
1	52678868	52954337	LARGE1
1	54386968	54542011	CHST11
1	54929442	54930602	ENSGALG00000051926
1	56624328	56633715	ENSGALG00000034511
1	56636822	56652446	ENSGALG00000012847
1	71309071	71524675	ENSGALG00000014551
1	73689598	73711387	NDUFA9
1	73969099	73970994	KCNA5
1	74012669	74013817	ENSGALG00000046707
1	74343324	74478720	ANO2
1	74873840	74925413	PRMT8
1	74992898	74994190	ENSGALG00000054994
1	75012619	75013783	ENSGALG00000047524
1	75027120	75040418	ENSGALG00000014347
1	75057946	75199031	TSPAN9
1	92269020	92294139	ENSGALG00000040949
1	101855695	101857266	ENSGALG00000048907
1	102059323	102061191	ENSGALG00000052645
1	102062024	102064114	ENSGALG00000047472
1	102077385	102329583	NCAM2
1	142939779	142941095	ENSGALG00000045327
1	143003417	143004865	ENSGALG00000053912
1	150080754	150082364	ENSGALG00000052317
1	150457668	150458879	ENSGALG00000048478
1	151070431	151071729	ENSGALG00000050251
1	151236023	151237471	ENSGALG00000048604
1	151580162	151581244	ENSGALG00000048294
1	162627124	162628557	ENSGALG00000044238
1	163529033	163630680	TDRD3
1	163718389	163898101	DIAPH3
1	164780489	164780848	ENSGALG00000051789
1	164781979	164862248	PCDH17
1	170527078	170545135	SETDB2
1	175449309	175545587	ENSGALG00000042339
1	192365090	192366025	TAS2R4
2	18124237	18368109	NEBL
2	18282264	18339795	NEBL
2	19573334	19621981	MRC1
2	19700327	19802856	VIM
2	63453370	63526595	ENSGALG00000022976
2	71193073	71261863	CDH9
2	79237722	79440729	ADCY2
2	115379044	115463018	ARFGEF1
2	119895804	119909238	ENSGALG00000047397
2	146916969	147397126	TSNARE1
3	12111551	12286838	PCSK2
3	12892857	12984138	SPTLC3
3	15979242	16071844	TTBK1
3	16081562	16095818	SLC22A7
3	21385127	21421817	PROX1
3	26671415	26746226	EPAS1
3	110287354	110288388	ENSGALG00000047063
4	3845726	3958957	GPC3
4	5910181	5955619	DIAPH2
4	5913527	5964381	ENSGALG00000047439
4	8678574	8699226	ZNF711
4	8703252	8712457	ENSGALG00000042151
4	8717385	8732413	APOOL
4	8732666	8906442	ENSGALG00000007028
4	8986672	9021732	RPS6KA6
4	11924118	12042777	ENSGALG00000007646
4	12082701	12098482	ENSGALG00000007656
4	12107176	12115777	CDX4
4	23814566	23878305	KLHL2
4	32577277	32675632	ENSGALG00000043861
4	34551821	34593192	JADE1
4	36402394	36642405	ENSGALG00000047741
4	36748697	37032793	GRID2
4	43759687	43785536	HPGD
4	49079391	49136257	TECRL
4	76025150	76382215	LDB2
4	76833051	76880121	CPEB2
4	77442948	77504384	RAB28
5	52854754	53013815	BRF1
5	59650477	59690594	LRFN5
6	14211114	14648816	KCNMA1
6	35538901	35604326	TCERG1L
7	22607293	22645929	TNS1
7	34657822	34697019	MBD5
8	26201306	26289893	DAB1
8	30055243	30137386	SLC44A5
8	30056346	30067892	LHX8
8	30140039	30151687	RABGGTB
8	30152808	30177132	MSH4
9	797904	852480	ENSGALG00000047235
11	3320835	3378444	NFATC3
11	3407090	3423443	DUS2
11	3423355	3425106	DDX28
11	3427529	3442713	GALR1L
11	3459157	3474477	DPEP2
11	3481861	3534945	SLC12A4
11	3571368	3634461	SLC6A2
11	3655780	3683801	LPCAT2
12	2360795	2623950	DOCK3
12	3241004	3242538	GPX1
12	3243952	3262378	RHOA
12	7333284	7346198	ENSGALG00000038752	Canada2, Canada3, Canada8, Canada9
12	7348689	7371332	TKT	Canada2, Canada3, Canada8, Canada9
12	7384085	7412900	DCP1A
12	20012823	20081825	TMCC1
12	20107152	20111710	TRH
12	20120838	20134079	RBSN
12	20135662	20138729	MRPS25
12	20137521	20174947	NR2C2
12	20187838	20274748	FGD5
13	1823948	1896054	PSD2
13	1900625	2052540	NRG2
13	18752656	18788177	JAKMIP2
13	18789653	18800044	CDC23
13	18825211	18833164	GFRA3
13	18859815	18904338	KDM3B
13	18910013	18920300	REEP2
13	18949948	18952753	EGR1
14	2130706	2182145	FAM20C
16	2272154	2410307	ENSGALG00000040101
16	2302998	2422327	ENSGALG00000049448
16	2349021	2458853	TRIM7.2
16	2359783	2467480	ENSGALG00000055025
16	2367597	2478250	IL4I1
16	2397112	2437757	ENSGALG00000046794
18	4884946	4908417	ENSGALG00000035675
19	1512994	2173032	AUTS2
19	4937405	4939029	CCLI5
19	4939772	4941235	CCL1
19	4941785	4942879	ENSGALG00000014585
19	4947059	4948277	ENSGALG00000049551
19	4954691	4955870	ENSGALG00000054196
19	4963041	4964040	ENSGALG00000053121
19	4976938	4995586	ENSGALG00000048940
19	9586056	9615085	PAFAH1B1
19	9783481	9807365	WSCD1
19	9910100	9922595	XAF1
19	9919986	9937317	SLC13A5
19	9945836	9949612	MED31
19	9949970	9952624	TXNDC17
19	9953043	9974603	KIAA0753
19	9974434	10024381	PITPNM3
19	10024453	10039126	ENSGALG00000006048
19	10039242	10045919	FBXO39
20	8179858	8205178	SLCO4A1
20	10427975	10468083	CTNNBL1
20	13362490	13370389	KCNG1
20	13383258	13384664	MOCS3
20	13384759	13395113	DPM1
20	13406400	13427696	ADNP
20	13464452	13478200	PARD6B
20	13486258	13534186	RIPOR3
20	13537599	13576469	PTPN1
20	13708222	13709555	CEBPB
20	13716784	13750656	TMEM189
20	13738004	13752252	UBE2V1
20	13790217	13793622	SNAI1
20	13795918	13801015	RNF114
20	13801179	13807904	SPATA2
20	13824729	13895027	SLC9A8
20	13861021	13896307	B4GALT5
21	202192	210610	SDHB
21	211285	214800	MRPS16
21	255925	259437	ERRFI1
21	264289	271465	PARK7
21	270998	276395	TNFRSF9
24	77314	151086	VPS11
24	89438	130728	SIK2
24	154552	164455	FEZ1
24	167963	188765	PKNOX2
24	6135796	6138663	PTS
24	6140068	6160788	BCO2	Canada1, Canada2, Canada3, Canada4, Canada5, Canada6, Canada7, Canada8, Canada9, Canada10
24	6163550	6165951	TEX12
24	6169486	6173722	IL18
24	6175246	6178293	SDHD
24	6178908	6183667	ENSGALG00000007882
24	6183191	6186368	PIH1D2
24	6188496	6194932	DLAT	Canada4, Canada8, Canada9, Canada10
24	6196567	6228780	DIXDC1	Canada4, Canada8, Canada9, Canada10
24	6227008	6259713	HSPB2	Canada4, Canada9, Canada10
24	6229478	6236297	C11orf52
24	6239995	6246232	CRYAB	Canada4, Canada9, Canada10
24	6247051	6248737	C11orf1
24	6250001	6254540	FDXACB1
24	6256410	6281701	ENSGALG00000021174
24	6293151	6302449	ENSGALG00000028815
24	6333315	6339570	ENSGALG00000043026
24	6351864	6354809	ENSGALG00000050014
26	1900570	1977064	NFASC
26	4376564	4382087	RPS10
26	4383940	4403978	NUDT3	Canada4
27	7777863	7781732	NAGLU
27	7783216	7791377	COASY
27	7786835	7790716	MLX
27	7790586	7793494	PSMC3IP
27	7795407	7801973	ENSGALG00000003162
27	7802137	7809584	TUBG1
27	7819486	7821867	CCR10
27	7823872	7832297	CNTNAP1
27	7833491	7847657	EZH1
27	7849653	7851555	RAMP2
27	7851805	7855186	VPS25
27	7858438	7865156	ENSGALG00000032191
27	7865806	7868734	ENSGALG00000053351
27	7870892	7875550	CNTD1
27	7874990	7879971	BECN1
27	7879741	7886805	PSME3
27	7891211	7896570	ENSGALG00000046412
27	7896286	7900911	ENSGALG00000033522
27	7903742	7906398	G6PC1
27	7907883	7912277	AARSD1
27	7912340	7914343	PTGES3L
27	7914430	7918149	RUNDC1
27	7918185	7920899	RPL27
27	7921645	7924699	IFI35
27	7924157	7931121	ENSGALG00000048091
27	7935605	7944619	VAT1
27	7945964	7960601	RND2
27	7970099	7990457	BRCA1
27	7990870	8009225	NBR1
27	8012005	8018369	MPP2
30	268916	271158	BCAP31
30	271207	272962	TAFAZZIN
30	273453	276588	WDR13
30	276665	280766	SUV39H1
30	281353	284544	WAS
30	286191	290414	TBC1D25
30	289872	294497	ENSGALG00000054713
30	301369	302518	ENSGALG00000047515
30	304787	306703	ENSGALG00000048205
33	7434990	7463320	ENSGALG00000039134

## Sheet: Table S6
Table S6: Significant introgression region between the BJ local chickens and grey junglefowl.
Chromosome	Gene start (bp)	Gene end (bp)	Gene name
1	31439	243537	ENSGALG00000051297
1	39057	42408	ENSGALG00000042023
1	68200	71633	DHRS4
1	75379	90530	CARMIL3
1	166296	170671	ENSGALG00000046962
1	20649179	20822048	PLXNB2
1	56550352	56584722	AKR1D1
1	56624328	56633715	ENSGALG00000034511
1	56636822	56652446	ENSGALG00000012847
1	56677151	56731558	KDM7A
1	71309071	71524675	ENSGALG00000014551
1	73689598	73711387	NDUFA9
1	73783381	73784529	ENSGALG00000053475
1	73823519	73824727	ENSGALG00000049435
1	73969099	73970994	KCNA5
1	74012669	74013817	ENSGALG00000046707
1	74343324	74478720	ANO2
1	74873840	74925413	PRMT8
1	74992898	74994190	ENSGALG00000054994
1	75012619	75013783	ENSGALG00000047524
1	75027120	75040418	ENSGALG00000014347
1	75548453	75558943	SLC2A14
1	75755935	75765705	ENSGALG00000050720
1	75760373	75776389	ENSGALG00000036447
1	75781700	75789641	ENSGALG00000051209
1	76362509	76397638	OVST
1	101855695	101857266	ENSGALG00000048907
1	102059323	102061191	ENSGALG00000052645
1	102062024	102064114	ENSGALG00000047472
1	102077385	102329583	NCAM2
1	102352594	102353847	ENSGALG00000054620
1	103096628	103097941	ENSGALG00000050918
1	141812286	141815233	ENSGALG00000026994
1	142895982	142899302	ENSGALG00000048309
1	142939779	142941095	ENSGALG00000045327
1	143003417	143004865	ENSGALG00000053912
1	148079071	148456368	ENSGALG00000049165
1	149017824	149419556	GPC5
1	151580162	151581244	ENSGALG00000048294
1	156469523	156560260	TBC1D4
1	163529033	163630680	TDRD3
1	164780489	164780848	ENSGALG00000051789
1	164781979	164862248	PCDH17
1	170527078	170545135	SETDB2
1	170550122	170564885	PHF11
1	182974030	182978777	ENSGALG00000048078
1	183536862	183673100	DYNC2H1
1	184494415	184532824	PGR
1	194764118	194819371	ACER3
1	195122972	195127235	ENSGALG00000038551
1	195127100	195133670	ENSGALG00000047223
1	195129138	195132350	ENSGALG00000052067
2	8874767	9429088	PTPRN2
2	11439678	11481488	PFKP
2	11482055	11507235	PITRM1
2	11818005	11819477	ENSGALG00000054021
2	11821968	11830930	KLF6
2	15842529	15889404	ENSGALG00000053860
2	43462663	43500176	ENSGALG00000053882
2	74190751	74441847	CDH18
2	76621805	76732534	DNAH5
2	80073338	80135176	ENSGALG00000013079
2	80113068	80135177	ENSGALG00000046875
2	98750108	98758304	ENSGALG00000054223
2	115482232	115569184	CPA6
2	115821712	115984273	C8orf34
2	146916969	147397126	TSNARE1
3	12391368	12550464	CDC42BPA
3	58109966	58167330	ARHGAP18
3	58568355	58593304	ENSGALG00000019958
3	110161744	110245933	PTCHD4
3	110287354	110288388	ENSGALG00000047063
4	4070477	4079067	PABIR2
4	4080433	4093980	FAM122A
4	20249413	20305236	PLRG1
4	20538373	20543866	NPY2R
4	20813724	20854195	GUCY1B1
4	24072461	24205658	TLL1
4	31378289	31551743	SLC10A7
4	31572704	31574342	POU4F2
4	31904342	31933857	EDNRA
4	31942105	31984326	PRMT9
4	32577277	32675632	ENSGALG00000043861
4	36402394	36642405	ENSGALG00000047741
4	36748697	37032793	GRID2
4	38979231	39067086	CXXC4
4	39432686	39469690	ACSL1
4	42753708	43184699	GALNTL6
4	43216401	43284221	GALNT7
4	43759687	43785536	HPGD
4	43851693	43924374	GLRA3
4	45641817	45656379	PKD2
4	45655850	45659023	SPP1
4	50473922	50604585	ADAMTS3
4	60851437	60898854	MANBA
4	64370643	64586585	DLC1
4	70204006	70312564	ARAP2
4	75726455	75920712	NCAPG
4	75821282	75869811	LCORL
4	79084298	79147207	EVC2
4	85573746	85600909	KDM3A
4	85657238	85736578	CD8A
4	85681134	85784648	ENSGALG00000044755
5	53682353	53829994	KCNH5
5	59650477	59690594	LRFN5
6	4939678	4992201	SH2D4B
6	7005075	7303413	PCDH15
6	12257165	12275117	ADAMTS14
6	14052274	14146920	DLG5
6	14211114	14648816	KCNMA1
7	24417886	24674006	CNTNAP5
8	16385301	16404071	ODF2L
8	29982323	29988079	CRYZ
8	29988144	29991956	TYW3
8	30055243	30137386	SLC44A5
11	2460701	2475384	HSF4
11	2479810	2493248	DNAAF1
11	2493276	2499485	HSDL1
11	2501626	2526862	MBTPS1
11	2527643	2531674	SLC38A8
11	2532308	2633462	NECAB2
11	3407090	3423443	DUS2
11	3423355	3425106	DDX28
11	3427529	3442713	GALR1L
11	3459157	3474477	DPEP2
11	3481861	3534945	SLC12A4
11	3571368	3634461	SLC6A2
11	10491009	10661037	CHST8
13	1823948	1896054	PSD2
13	1900625	2052540	NRG2
13	2072835	2073818	PURA
13	2117081	2139580	ENSGALG00000036310
13	2140881	2170325	PFDN1
13	2173845	2180352	HBEGF
13	2185355	2201700	SLC4A9
13	2202774	2302936	ANKHD1
13	2306187	2307034	EIF4EBP3
13	2307715	2309520	SRA1
13	2309549	2312956	APBB3
13	2324430	2325482	ENSGALG00000052502
13	18752656	18788177	JAKMIP2
13	18789653	18800044	CDC23
13	18825211	18833164	GFRA3
13	18859815	18904338	KDM3B
13	18910013	18920300	REEP2
13	18949948	18952753	EGR1
15	9936603	9950264	TMEM233
17	604426	608188	ENSGALG00000041514
17	608979	632013	ENSGALG00000033920
17	639798	647430	ENSGALG00000040771
17	651627	665120	ENSGALG00000030561
18	118956	128669	DHRS7C
18	133417	148498	GSG1L2
18	153378	196496	GLP2R
18	207371	310620	GAS7
18	564255	586932	MYH1E
19	3673296	3828129	COL26A1
19	4540796	4601920	AP2B1
19	9244014	9251499	WSB1
19	9281049	9328147	ENSGALG00000050395
19	9302652	9331188	ENSGALG00000005685
19	9404696	9445516	NLK
19	9445802	9449883	TMEM97
19	9449074	9451267	IFT20
19	9451330	9509867	TNFAIP1
19	9586056	9615085	PAFAH1B1
19	9617661	9642214	CLUH
19	9783481	9807365	WSCD1
19	9910100	9922595	XAF1
19	9919986	9937317	SLC13A5
20	8179858	8205178	SLCO4A1
20	13708222	13709555	CEBPB
20	13716784	13750656	TMEM189
21	591331	602862	PLEKHG5
21	604215	606588	TNFRSF25
21	607572	614042	ENSGALG00000000645
21	614052	618958	ENSGALG00000038532
21	3830441	3953755	CASZ1
23	332583	343552	CEP85
23	344662	350577	CNKSR1
24	3617948	3740700	GRIK4
24	6135796	6138663	PTS
24	6140068	6160788	BCO2
24	6163550	6165951	TEX12
24	6169486	6173722	IL18
24	6175246	6178293	SDHD
24	6178908	6183667	ENSGALG00000007882
24	6183191	6186368	PIH1D2
24	6188496	6194932	DLAT
24	6196567	6228780	DIXDC1
24	6227008	6259713	HSPB2
24	6229478	6236297	C11orf52
24	6239995	6246232	CRYAB
24	6247051	6248737	C11orf1
24	6250001	6254540	FDXACB1
24	6256410	6281701	ENSGALG00000021174
24	6293151	6302449	ENSGALG00000028815
26	5221530	5245884	ATP2B4
27	2272709	2649530	ENSGALG00000036395
27	2642060	2642347	ENSGALG00000052680
27	7749490	7777682	ATP6V0A1
27	7777863	7781732	NAGLU
27	7783216	7791377	COASY
27	7786835	7790716	MLX
27	7790586	7793494	PSMC3IP
27	7795407	7801973	ENSGALG00000003162
27	7802137	7809584	TUBG1
27	7819486	7821867	CCR10
27	7823872	7832297	CNTNAP1
27	7833491	7847657	EZH1
27	7849653	7851555	RAMP2
27	7851805	7855186	VPS25
27	7858438	7865156	ENSGALG00000032191
27	7865806	7868734	ENSGALG00000053351
27	7870892	7875550	CNTD1
27	7874990	7879971	BECN1
27	7879741	7886805	PSME3
27	7891211	7896570	ENSGALG00000046412
27	7896286	7900911	ENSGALG00000033522
27	7903742	7906398	G6PC1
27	7907883	7912277	AARSD1
27	7912340	7914343	PTGES3L
27	7914430	7918149	RUNDC1
27	7918185	7920899	RPL27
27	7921645	7924699	IFI35
27	7924157	7931121	ENSGALG00000048091
27	7935605	7944619	VAT1
27	7945964	7960601	RND2
27	7970099	7990457	BRCA1
27	7990870	8009225	NBR1
27	8012005	8018369	MPP2
28	1008962	1015394	ENSGALG00000000722
28	2363866	2377068	ATP8B3
28	4837358	4929937	KDM4B
28	4931452	4945091	UHRF1
28	4952051	4961161	ENSGALG00000044632
28	4961810	4965486	TICAM1
28	4970129	4972661	FEM1A
28	5011472	5029347	DPP9
28	5030693	5034171	ENSGALG00000004252
28	5034853	5039077	MYDGF
28	5040872	5047576	TNFAIP8L1
31	5252354	5272988	ENSGALG00000044330
31	5252578	5287083	ENSGALG00000044343
33	589892	1123982	ENSGALG00000049158
33	602192	1123982	ENSGALG00000053395
33	782347	926135	ENSGALG00000053420
33	854404	968705	ENSGALG00000053077
33	1757491	1799063	ENSGALG00000054311
33	1780169	1803054	ENSGALG00000045377

## Sheet: Table S7
Table S7: Significant introgression region between the GD local chickens and grey junglefowl.
Chromosome	Gene start (bp)	Gene end (bp)	Gene name
1	11833981	12556826	MAGI2
1	17131263	17132486	ENSGALG00000052402
1	17209559	17632970	TAFA5
1	22670291	22971425	CADPS2
1	52678868	52954337	LARGE1
1	53021721	53223751	SYN3
1	56550352	56584722	AKR1D1
1	56624328	56633715	ENSGALG00000034511
1	56636822	56652446	ENSGALG00000012847
1	74215223	74288369	NTF3
1	74343324	74478720	ANO2
1	74496397	74498955	ENSGALG00000053338
1	74541146	74683073	VWF
1	74873840	74925413	PRMT8
1	75012619	75013783	ENSGALG00000047524
1	75027120	75040418	ENSGALG00000014347
1	75057946	75199031	TSPAN9
1	75548453	75558943	SLC2A14
1	75584152	75600788	ENSGALG00000053547
1	75755935	75765705	ENSGALG00000050720
1	75760373	75776389	ENSGALG00000036447
1	78380088	78418997	RAP1GAP1
1	90736285	90742330	MGAT1
1	101855695	101857266	ENSGALG00000048907
1	102059323	102061191	ENSGALG00000052645
1	102062024	102064114	ENSGALG00000047472
1	102077385	102329583	NCAM2
1	102987853	102989325	ENSGALG00000046958
1	103096628	103097941	ENSGALG00000050918
1	144099552	144110941	SLC10A2
1	148079071	148456368	ENSGALG00000049165
1	149017824	149419556	GPC5
1	150080754	150082364	ENSGALG00000052317
1	151580162	151581244	ENSGALG00000048294
1	164780489	164780848	ENSGALG00000051789
1	164781979	164862248	PCDH17
1	170527078	170545135	SETDB2
1	176669159	176726085	UBL3
1	177851600	177895540	WASF3
1	180569335	180612944	PARP4
1	184782914	185386260	CNTN5
1	196231994	196379825	FAM168A
2	657524	768914	ENSGALG00000040783
2	18779714	18995157	MALRD1
2	34519722	34632243	PLCL2
2	71193073	71261863	CDH9
2	74190751	74441847	CDH18
2	78655148	78914889	SEMA5A
2	113438291	113768197	NKAIN3
2	114381432	114383485	BHLHE22
2	114394053	114416525	CYP7B1
2	132583836	132627922	SYBU
2	146916969	147397126	TSNARE1
3	21967276	22050431	PACC1
3	59142047	59154607	C6orf58
3	60899753	60939705	ENSGALG00000014848
3	89801439	90172395	CSMD1
3	90063241	90064722	ENSGALG00000051046
3	105054461	105067233	ENSGALG00000016570
3	105068315	105078451	ENSGALG00000053296
3	105078987	105090249	ENSGALG00000045940
3	105090968	105109766	SCARA5
3	110161744	110245933	PTCHD4
3	110287354	110288388	ENSGALG00000047063
4	3845726	3958957	GPC3
4	18056170	18086637	IDS
4	18189034	18535906	AFF2
4	19876653	19916272	MND1
4	19928294	19998920	TMEM131L
4	20020334	20028633	TLR2A
4	20021540	20038962	TLR2B
4	20063168	20067413	SFRP2
4	20538373	20543866	NPY2R
4	20813724	20854195	GUCY1B1
4	24959132	24997825	DDX60
4	27504578	27506362	ENSGALG00000048743
4	30838745	31010530	ANAPC10
4	30847852	30924570	HHIP
4	31904342	31933857	EDNRA
4	31942105	31984326	PRMT9
4	32577277	32675632	ENSGALG00000043861
4	32846926	33218988	LRBA
4	34029543	34062799	CDKL2
4	34551821	34593192	JADE1
4	35628834	36177811	CCSER1
4	36402394	36642405	ENSGALG00000047741
4	36748697	37032793	GRID2
4	38290995	38292500	ENSGALG00000053810
4	43759687	43785536	HPGD
4	60851437	60898854	MANBA
4	64370643	64586585	DLC1
4	64924871	64954289	CEP135
4	64955204	64981147	EXOC1
4	74767885	74948420	KCNIP4
5	53682353	53829994	KCNH5
5	59650477	59690594	LRFN5
6	7369397	7806023	CTNNA3
6	12257165	12275117	ADAMTS14
6	14052274	14146920	DLG5
6	14211114	14648816	KCNMA1
8	16385301	16404071	ODF2L
8	29982323	29988079	CRYZ
8	29988144	29991956	TYW3
9	1161552	1223346	GIGYF2
11	3407090	3423443	DUS2
11	3423355	3425106	DDX28
11	3427529	3442713	GALR1L
11	3459157	3474477	DPEP2
11	3481861	3534945	SLC12A4
11	3571368	3634461	SLC6A2
11	3655780	3683801	LPCAT2
11	10491009	10661037	CHST8
12	11318269	11407020	SLC6A6
13	1823948	1896054	PSD2
13	1900625	2052540	NRG2
13	2072835	2073818	PURA
13	2117081	2139580	ENSGALG00000036310
13	2140881	2170325	PFDN1
13	18752656	18788177	JAKMIP2
13	18789653	18800044	CDC23
13	18825211	18833164	GFRA3
14	14637209	14639715	ENSGALG00000036582
14	15355914	15363700	ZP2
14	15365556	15370961	ANKS4B
14	15374063	15382016	CRYM
14	15382194	15393648	UQCRC2
14	15396046	15412161	ENSGALG00000041298
14	15415290	15419040	ENSGALG00000053585
15	10313011	10321910	ENSGALG00000007698
19	4941785	4942879	ENSGALG00000014585
19	4947059	4948277	ENSGALG00000049551
19	4954691	4955870	ENSGALG00000054196
19	4963041	4964040	ENSGALG00000053121
19	4976938	4995586	ENSGALG00000048940
19	9586056	9615085	PAFAH1B1
19	9617661	9642214	CLUH
19	9910100	9922595	XAF1
19	9919986	9937317	SLC13A5
20	8179858	8205178	SLCO4A1
20	8227321	8272370	NTSR1
20	13486258	13534186	RIPOR3
20	13537599	13576469	PTPN1
20	13708222	13709555	CEBPB
20	13716784	13750656	TMEM189
20	13738004	13752252	UBE2V1
20	13790217	13793622	SNAI1
20	13795918	13801015	RNF114
20	13801179	13807904	SPATA2
20	13824729	13895027	SLC9A8
20	13861021	13896307	B4GALT5
21	202192	210610	SDHB
21	211285	214800	MRPS16
21	255925	259437	ERRFI1
21	264289	271465	PARK7
21	591331	602862	PLEKHG5
21	604215	606588	TNFRSF25
21	607572	614042	ENSGALG00000000645
21	3830441	3953755	CASZ1
24	77314	151086	VPS11
24	154552	164455	FEZ1
24	167963	188765	PKNOX2
24	3617948	3740700	GRIK4
24	5480338	5485277	CD3E
24	5487325	5489870	CD3D
24	5490620	5500101	ZW10
24	6135796	6138663	PTS
24	6140068	6160788	BCO2
24	6163550	6165951	TEX12
24	6169486	6173722	IL18
24	6175246	6178293	SDHD
24	6178908	6183667	ENSGALG00000007882
24	6183191	6186368	PIH1D2
24	6188496	6194932	DLAT
24	6196567	6228780	DIXDC1
24	6227008	6259713	HSPB2
24	6229478	6236297	C11orf52
24	6239995	6246232	CRYAB
24	6247051	6248737	C11orf1
24	6250001	6254540	FDXACB1
26	5221530	5245884	ATP2B4
27	7749490	7777682	ATP6V0A1
27	7777863	7781732	NAGLU
27	7783216	7791377	COASY
27	7786835	7790716	MLX
27	7790586	7793494	PSMC3IP
27	7795407	7801973	ENSGALG00000003162
27	7802137	7809584	TUBG1
27	7819486	7821867	CCR10
27	7823872	7832297	CNTNAP1
27	7833491	7847657	EZH1
27	7849653	7851555	RAMP2
27	7851805	7855186	VPS25
27	7858438	7865156	ENSGALG00000032191
27	7865806	7868734	ENSGALG00000053351
27	7870892	7875550	CNTD1
27	7874990	7879971	BECN1
27	7879741	7886805	PSME3
27	7891211	7896570	ENSGALG00000046412
27	7896286	7900911	ENSGALG00000033522
27	7903742	7906398	G6PC1
27	7907883	7912277	AARSD1
27	7912340	7914343	PTGES3L
27	7914430	7918149	RUNDC1
27	7918185	7920899	RPL27
27	7921645	7924699	IFI35
27	7924157	7931121	ENSGALG00000048091
27	7935605	7944619	VAT1
27	7945964	7960601	RND2
27	7970099	7990457	BRCA1
27	7990870	8009225	NBR1
27	8012005	8018369	MPP2
28	1008962	1015394	ENSGALG00000000722
30	491364	674579	C3
30	504317	527127	ENSGALG00000034725
30	536936	541639	MRPL4
30	542714	546916	ENSGALG00000054646
30	561818	589313	EVI5L
31	5252354	5272988	ENSGALG00000044330
31	5252578	5287083	ENSGALG00000044343
33	589892	1123982	ENSGALG00000049158
33	602192	1123982	ENSGALG00000053395
33	782347	926135	ENSGALG00000053420
33	854404	968705	ENSGALG00000053077

## Sheet: Table S8
Table S8: Significant introgression region between the GX local chickens and grey junglefowl.
Chromosome	Gene start (bp)	Gene end (bp)	Gene name
1	31439	243537	ENSGALG00000051297
1	68200	71633	DHRS4
1	75379	90530	CARMIL3
1	10800773	10860504	HGF
1	10877917	10879590	ENSGALG00000050082
1	17209559	17632970	TAFA5
1	17291998	17293170	ENSGALG00000048222
1	56550352	56584722	AKR1D1
1	56624328	56633715	ENSGALG00000034511
1	56636822	56652446	ENSGALG00000012847
1	69831525	69908956	ARHGAP8
1	73969099	73970994	KCNA5
1	74215223	74288369	NTF3
1	74343324	74478720	ANO2
1	74541146	74683073	VWF
1	74715928	74740777	CD9
1	74752760	74763984	ENSGALG00000043916
1	74769488	74786815	ENSGALG00000017276
1	74873840	74925413	PRMT8
1	75548453	75558943	SLC2A14
1	76362509	76397638	OVST
1	78380088	78418997	RAP1GAP1
1	78678054	78732359	EPHB6
1	79496664	79585348	TBX15
1	80098303	80129957	ENSGALG00000045606
1	92269020	92294139	ENSGALG00000040949
1	101855695	101857266	ENSGALG00000048907
1	102059323	102061191	ENSGALG00000052645
1	102062024	102064114	ENSGALG00000047472
1	102077385	102329583	NCAM2
1	102987853	102989325	ENSGALG00000046958
1	141812286	141815233	ENSGALG00000026994
1	144408607	144791819	FGF14
1	148079071	148456368	ENSGALG00000049165
1	149017824	149419556	GPC5
1	150080754	150082364	ENSGALG00000052317
1	150457668	150458879	ENSGALG00000048478
1	151154445	151155893	ENSGALG00000055122
1	151202922	151204367	ENSGALG00000054281
1	151580162	151581244	ENSGALG00000048294
1	151668738	151671260	SLITRK6
1	157641512	157647997	MZT1
1	164780489	164780848	ENSGALG00000051789
1	164781979	164862248	PCDH17
1	170527078	170545135	SETDB2
1	170550122	170564885	PHF11
1	184782914	185386260	CNTN5
1	196900378	196929712	MAP6
2	18779714	18995157	MALRD1
2	40838346	40955310	ANO10
2	74190751	74441847	CDH18
2	122705158	122724398	CA3B
2	146916969	147397126	TSNARE1
3	21942839	21967759	ATF3
3	59142047	59154607	C6orf58
3	105068315	105078451	ENSGALG00000053296
3	105078987	105090249	ENSGALG00000045940
3	105090968	105109766	SCARA5
3	110161744	110245933	PTCHD4
3	110287354	110288388	ENSGALG00000047063
4	2447051	2466722	ENSGALG00000005775
4	3845726	3958957	GPC3
4	5910181	5955619	DIAPH2
4	5913527	5964381	ENSGALG00000047439
4	18189034	18535906	AFF2
4	19876653	19916272	MND1
4	19928294	19998920	TMEM131L
4	20020334	20028633	TLR2A
4	20021540	20038962	TLR2B
4	20063168	20067413	SFRP2
4	20343216	20391061	ENSGALG00000009272
4	20396156	20397656	LRAT
4	20538373	20543866	NPY2R
4	20813724	20854195	GUCY1B1
4	22803369	23067251	FSTL5
4	30838745	31010530	ANAPC10
4	31378289	31551743	SLC10A7
4	32577277	32675632	ENSGALG00000043861
4	32762154	32837984	DCLK2
4	32846926	33218988	LRBA
4	34551821	34593192	JADE1
4	36402394	36642405	ENSGALG00000047741
4	36748697	37032793	GRID2
4	42753708	43184699	GALNTL6
4	46876386	47053196	WDFY3
4	49511007	49520346	ERI1
4	50473922	50604585	ADAMTS3
4	54070856	54090538	QRFPR
4	70204006	70312564	ARAP2
4	71944529	71945980	ENSGALG00000050883
5	46021692	46065300	DICER1
5	53682353	53829994	KCNH5
5	59650477	59690594	LRFN5
6	14052274	14146920	DLG5
6	14211114	14648816	KCNMA1
8	16385301	16404071	ODF2L
8	28769250	28834409	ENSGALG00000027565
8	29982323	29988079	CRYZ
8	29988144	29991956	TYW3
10	5823812	5839785	BNIP2
10	5843239	5848304	GTF2A2
10	5854816	5859319	GCNT3
11	3407090	3423443	DUS2
11	3423355	3425106	DDX28
11	3427529	3442713	GALR1L
11	3459157	3474477	DPEP2
11	3481861	3534945	SLC12A4
11	7505176	7578698	PHKB
11	10491009	10661037	CHST8
13	1335704	1434738	PCDHAC1
13	1823948	1896054	PSD2
13	1900625	2052540	NRG2
13	2072835	2073818	PURA
13	18752656	18788177	JAKMIP2
13	18789653	18800044	CDC23
13	18825211	18833164	GFRA3
14	14610473	14620528	CCNF
14	14621928	14630009	ENSGALG00000035029
14	14637209	14639715	ENSGALG00000036582
14	15365556	15370961	ANKS4B
14	15374063	15382016	CRYM
14	15382194	15393648	UQCRC2
14	15396046	15412161	ENSGALG00000041298
15	7465177	7483070	CRYBB1
17	604426	608188	ENSGALG00000041514
17	608979	632013	ENSGALG00000033920
17	639798	647430	ENSGALG00000040771
17	651627	665120	ENSGALG00000030561
19	9244014	9251499	WSB1
19	9281049	9328147	ENSGALG00000050395
19	9302652	9331188	ENSGALG00000005685
19	9342031	9361245	NOS2
19	9375787	9405036	LYRM9
19	9404696	9445516	NLK
19	9445802	9449883	TMEM97
19	9449074	9451267	IFT20
19	9451330	9509867	TNFAIP1
19	9522848	9547621	MNT
19	9586056	9615085	PAFAH1B1
19	9617661	9642214	CLUH
20	8179858	8205178	SLCO4A1
20	13716784	13750656	TMEM189
20	13738004	13752252	UBE2V1
20	13790217	13793622	SNAI1
20	13795918	13801015	RNF114
20	13801179	13807904	SPATA2
20	13824729	13895027	SLC9A8
20	13861021	13896307	B4GALT5
24	3617948	3740700	GRIK4
24	6135796	6138663	PTS
24	6140068	6160788	BCO2
24	6163550	6165951	TEX12
24	6169486	6173722	IL18
24	6175246	6178293	SDHD
24	6178908	6183667	ENSGALG00000007882
24	6183191	6186368	PIH1D2
24	6188496	6194932	DLAT
24	6196567	6228780	DIXDC1
24	6227008	6259713	HSPB2
24	6229478	6236297	C11orf52
24	6239995	6246232	CRYAB
24	6247051	6248737	C11orf1
24	6250001	6254540	FDXACB1
24	6256410	6281701	ENSGALG00000021174
24	6293151	6302449	ENSGALG00000028815
24	6333315	6339570	ENSGALG00000043026
24	6351864	6354809	ENSGALG00000050014
26	5221530	5245884	ATP2B4
27	6592624	6623648	NPEPPS
27	7749490	7777682	ATP6V0A1
27	7777863	7781732	NAGLU
27	7783216	7791377	COASY
27	7786835	7790716	MLX
27	7790586	7793494	PSMC3IP
27	7795407	7801973	ENSGALG00000003162
27	7802137	7809584	TUBG1
27	7819486	7821867	CCR10
27	7823872	7832297	CNTNAP1
27	7833491	7847657	EZH1
27	7849653	7851555	RAMP2
27	7851805	7855186	VPS25
27	7858438	7865156	ENSGALG00000032191
27	7865806	7868734	ENSGALG00000053351
27	7870892	7875550	CNTD1
27	7874990	7879971	BECN1
27	7879741	7886805	PSME3
27	7891211	7896570	ENSGALG00000046412
27	7896286	7900911	ENSGALG00000033522
27	7903742	7906398	G6PC1
27	7907883	7912277	AARSD1
27	7912340	7914343	PTGES3L
27	7914430	7918149	RUNDC1
27	7918185	7920899	RPL27
27	7921645	7924699	IFI35
27	7924157	7931121	ENSGALG00000048091
27	7935605	7944619	VAT1
27	7945964	7960601	RND2
27	7970099	7990457	BRCA1
27	7990870	8009225	NBR1
27	8012005	8018369	MPP2
28	1008962	1015394	ENSGALG00000000722
33	589892	1123982	ENSGALG00000049158
33	602192	1123982	ENSGALG00000053395
33	782347	926135	ENSGALG00000053420
33	854404	968705	ENSGALG00000053077

## Sheet: Table S9
Table S9: Significant introgression region between the HLJ local chickens and grey junglefowl.
Chromosome	Gene start (bp)	Gene end (bp)	Gene name
1	31439	243537	ENSGALG00000051297
1	68200	71633	DHRS4
1	75379	90530	CARMIL3
1	10375977	10734880	CACNA2D1
1	13185663	13457234	RELN
1	17131263	17132486	ENSGALG00000052402
1	17209559	17632970	TAFA5
1	28882582	29120860	CNTN1
1	52678868	52954337	LARGE1
1	56550352	56584722	AKR1D1
1	56624328	56633715	ENSGALG00000034511
1	56636822	56652446	ENSGALG00000012847
1	69701235	69786844	PRR5
1	71309071	71524675	ENSGALG00000014551
1	74715928	74740777	CD9
1	74752760	74763984	ENSGALG00000043916
1	74769488	74786815	ENSGALG00000017276
1	74873840	74925413	PRMT8
1	74992898	74994190	ENSGALG00000054994
1	75012619	75013783	ENSGALG00000047524
1	75027120	75040418	ENSGALG00000014347
1	90736285	90742330	MGAT1
1	92512977	92617903	ENSGALG00000015418
1	101855695	101857266	ENSGALG00000048907
1	102059323	102061191	ENSGALG00000052645
1	102062024	102064114	ENSGALG00000047472
1	102077385	102329583	NCAM2
1	102352594	102353847	ENSGALG00000054620
1	102987853	102989325	ENSGALG00000046958
1	142895982	142899302	ENSGALG00000048309
1	142939779	142941095	ENSGALG00000045327
1	143003417	143004865	ENSGALG00000053912
1	144099552	144110941	SLC10A2
1	144127757	144129229	ENSGALG00000048920
1	148079071	148456368	ENSGALG00000049165
1	149017824	149419556	GPC5
1	151070431	151071729	ENSGALG00000050251
1	151580162	151581244	ENSGALG00000048294
1	160443682	160632766	ENSGALG00000016908
1	160901941	160903048	ENSGALG00000051651
1	161382531	161384003	ENSGALG00000052244
1	163529033	163630680	TDRD3
1	164780489	164780848	ENSGALG00000051789
1	164781979	164862248	PCDH17
1	170527078	170545135	SETDB2
1	170550122	170564885	PHF11
1	184494415	184532824	PGR
1	187523990	187544411	MTNR1B
1	187671552	188016984	FAT3
1	192365090	192366025	TAS2R4
2	11818005	11819477	ENSGALG00000054021
2	11821968	11830930	KLF6
2	18779714	18995157	MALRD1
2	41858803	42075903	CPNE4
2	74190751	74441847	CDH18
2	76621805	76732534	DNAH5
2	97729887	98023150	PIEZO2
2	114381432	114383485	BHLHE22
2	115482232	115569184	CPA6
2	115620395	115787873	PREX2
2	115821712	115984273	C8orf34
2	132583836	132627922	SYBU
2	133608005	134026696	CSMD3
2	146916969	147397126	TSNARE1
3	28348991	28495437	LRFN2
3	55290293	55506996	BCLAF1
3	55353526	55514981	PDE7B
3	105068315	105078451	ENSGALG00000053296
3	105078987	105090249	ENSGALG00000045940
3	105090968	105109766	SCARA5
3	110161744	110245933	PTCHD4
3	110287354	110288388	ENSGALG00000047063
4	3845726	3958957	GPC3
4	18189034	18535906	AFF2
4	19768464	19870165	TRIM2
4	19876653	19916272	MND1
4	19928294	19998920	TMEM131L
4	20020334	20028633	TLR2A
4	20021540	20038962	TLR2B
4	20063168	20067413	SFRP2
4	20538373	20543866	NPY2R
4	20813724	20854195	GUCY1B1
4	22803369	23067251	FSTL5
4	32577277	32675632	ENSGALG00000043861
4	36748697	37032793	GRID2
4	38290995	38292500	ENSGALG00000053810
4	38427792	38520485	TBCK
4	39432686	39469690	ACSL1
4	40053454	40498128	TENM3
4	43759687	43785536	HPGD
4	49377706	49484024	TNKS
4	64370643	64586585	DLC1
4	70204006	70312564	ARAP2
4	76025150	76382215	LDB2
4	77442948	77504384	RAB28
4	78931174	79053674	STK32B
5	45636526	45697900	PPP4R4
5	45701184	45710860	SERPINA10
5	45784600	45790095	ENSGALG00000046409
5	45800125	45803318	ENSGALG00000020388
5	53682353	53829994	KCNH5
5	59650477	59690594	LRFN5
6	7369397	7806023	CTNNA3
6	12257165	12275117	ADAMTS14
6	14052274	14146920	DLG5
6	14211114	14648816	KCNMA1
7	34657822	34697019	MBD5
7	34721338	34761957	EPC2
8	16385301	16404071	ODF2L
8	24139262	24140464	DMRTA2
8	24156063	24295113	FAF1
8	26201306	26289893	DAB1
8	29982323	29988079	CRYZ
8	29988144	29991956	TYW3
9	797904	852480	ENSGALG00000047235
9	18476287	18824985	NAALADL2
9	20477304	20626551	ENSGALG00000009458
11	2479810	2493248	DNAAF1
11	2493276	2499485	HSDL1
11	2501626	2526862	MBTPS1
11	2527643	2531674	SLC38A8
11	2532308	2633462	NECAB2
11	3407090	3423443	DUS2
11	3423355	3425106	DDX28
11	3427529	3442713	GALR1L
11	3459157	3474477	DPEP2
11	3481861	3534945	SLC12A4
11	10491009	10661037	CHST8
12	2360795	2623950	DOCK3
13	1335704	1434738	PCDHAC1
13	1823948	1896054	PSD2
13	1900625	2052540	NRG2
14	8731539	8790169	SMG1
14	14610473	14620528	CCNF
14	14637209	14639715	ENSGALG00000036582
14	15355914	15363700	ZP2
14	15365556	15370961	ANKS4B
14	15374063	15382016	CRYM
14	15382194	15393648	UQCRC2
14	15396046	15412161	ENSGALG00000041298
16	2272154	2410307	ENSGALG00000040101
16	2302998	2422327	ENSGALG00000049448
16	2349021	2458853	TRIM7.2
16	2359783	2467480	ENSGALG00000055025
16	2367597	2478250	IL4I1
16	2397112	2437757	ENSGALG00000046794
16	2404886	2405986	ENSGALG00000039480
17	521821	523563	ENSGALG00000045962
17	604426	608188	ENSGALG00000041514
17	608979	632013	ENSGALG00000033920
17	639798	647430	ENSGALG00000040771
17	651627	665120	ENSGALG00000030561
18	458826	477172	MYH1A
18	564255	586932	MYH1E
19	3673296	3828129	COL26A1
19	4937405	4939029	CCLI5
19	4939772	4941235	CCL1
19	4941785	4942879	ENSGALG00000014585
19	4947059	4948277	ENSGALG00000049551
19	4954691	4955870	ENSGALG00000054196
19	4963041	4964040	ENSGALG00000053121
19	4976938	4995586	ENSGALG00000048940
19	9586056	9615085	PAFAH1B1
19	9783481	9807365	WSCD1
19	9910100	9922595	XAF1
19	9919986	9937317	SLC13A5
19	9945836	9949612	MED31
19	9949970	9952624	TXNDC17
19	9953043	9974603	KIAA0753
19	9974434	10024381	PITPNM3
19	10024453	10039126	ENSGALG00000006048
19	10039242	10045919	FBXO39
19	10042756	10052236	TEKT1
20	8179858	8205178	SLCO4A1
20	13464452	13478200	PARD6B
20	13486258	13534186	RIPOR3
20	13537599	13576469	PTPN1
20	13708222	13709555	CEBPB
20	13716784	13750656	TMEM189
20	13738004	13752252	UBE2V1
20	13790217	13793622	SNAI1
20	13795918	13801015	RNF114
20	13801179	13807904	SPATA2
20	13824729	13895027	SLC9A8
20	13861021	13896307	B4GALT5
21	44841	47072	KLHDC7A
21	51064	84269	IGSF21
21	178543	188276	PADI1
21	192800	201849	PADI2
21	202192	210610	SDHB
21	211285	214800	MRPS16
21	255925	259437	ERRFI1
21	3830441	3953755	CASZ1
24	77314	151086	VPS11
24	89438	130728	SIK2
24	154552	164455	FEZ1
24	167963	188765	PKNOX2
24	3617948	3740700	GRIK4
24	5487325	5489870	CD3D
24	5490620	5500101	ZW10
24	6135796	6138663	PTS
24	6140068	6160788	BCO2
24	6163550	6165951	TEX12
24	6169486	6173722	IL18
24	6175246	6178293	SDHD
24	6178908	6183667	ENSGALG00000007882
24	6183191	6186368	PIH1D2
24	6188496	6194932	DLAT
24	6196567	6228780	DIXDC1
24	6227008	6259713	HSPB2
24	6229478	6236297	C11orf52
24	6239995	6246232	CRYAB
24	6247051	6248737	C11orf1
24	6250001	6254540	FDXACB1
24	6256410	6281701	ENSGALG00000021174
24	6293151	6302449	ENSGALG00000028815
24	6333315	6339570	ENSGALG00000043026
24	6351864	6354809	ENSGALG00000050014
24	6426260	6427756	ENSGALG00000052808
24	6449416	6470658	CLPTM1
26	5221530	5245884	ATP2B4
27	6572282	6591811	KPNB1
27	6592624	6623648	NPEPPS
27	7749490	7777682	ATP6V0A1
27	7777863	7781732	NAGLU
27	7783216	7791377	COASY
27	7786835	7790716	MLX
27	7790586	7793494	PSMC3IP
27	7795407	7801973	ENSGALG00000003162
27	7802137	7809584	TUBG1
27	7819486	7821867	CCR10
27	7823872	7832297	CNTNAP1
27	7833491	7847657	EZH1
27	7849653	7851555	RAMP2
27	7851805	7855186	VPS25
27	7858438	7865156	ENSGALG00000032191
27	7865806	7868734	ENSGALG00000053351
27	7870892	7875550	CNTD1
27	7874990	7879971	BECN1
27	7879741	7886805	PSME3
27	7891211	7896570	ENSGALG00000046412
27	7896286	7900911	ENSGALG00000033522
27	7903742	7906398	G6PC1
27	7907883	7912277	AARSD1
27	7912340	7914343	PTGES3L
27	7914430	7918149	RUNDC1
27	7918185	7920899	RPL27
27	7921645	7924699	IFI35
27	7924157	7931121	ENSGALG00000048091
27	7935605	7944619	VAT1
27	7945964	7960601	RND2
27	7970099	7990457	BRCA1
27	7990870	8009225	NBR1
27	8012005	8018369	MPP2
28	1008962	1015394	ENSGALG00000000722
28	2363866	2377068	ATP8B3
30	437446	458592	GMIP
31	5252354	5272988	ENSGALG00000044330
31	5252578	5287083	ENSGALG00000044343
33	589892	1123982	ENSGALG00000049158
33	602192	1123982	ENSGALG00000053395
33	782347	926135	ENSGALG00000053420
33	854404	968705	ENSGALG00000053077

## Sheet: Table S10
Table S10: Significant introgression region between the Hainan local chickens and grey junglefowl.
Chromosome	Gene start (bp)	Gene end (bp)	Gene name
1	9908004	10213943	ENSGALG00000039659
1	17131263	17132486	ENSGALG00000052402
1	17209559	17632970	TAFA5
1	54386968	54542011	CHST11
1	56550352	56584722	AKR1D1
1	56624328	56633715	ENSGALG00000034511
1	56636822	56652446	ENSGALG00000012847
1	69701235	69786844	PRR5
1	73689598	73711387	NDUFA9
1	74215223	74288369	NTF3
1	74343324	74478720	ANO2
1	74496397	74498955	ENSGALG00000053338
1	74541146	74683073	VWF
1	74873840	74925413	PRMT8
1	75012619	75013783	ENSGALG00000047524
1	75027120	75040418	ENSGALG00000014347
1	75057946	75199031	TSPAN9
1	75164584	75165837	ENSGALG00000052513
1	75755935	75765705	ENSGALG00000050720
1	75760373	75776389	ENSGALG00000036447
1	76362509	76397638	OVST
1	90736285	90742330	MGAT1
1	101855695	101857266	ENSGALG00000048907
1	102059323	102061191	ENSGALG00000052645
1	102062024	102064114	ENSGALG00000047472
1	102077385	102329583	NCAM2
1	102352594	102353847	ENSGALG00000054620
1	102987853	102989325	ENSGALG00000046958
1	103096628	103097941	ENSGALG00000050918
1	141812286	141815233	ENSGALG00000026994
1	142895982	142899302	ENSGALG00000048309
1	142939779	142941095	ENSGALG00000045327
1	143003417	143004865	ENSGALG00000053912
1	148079071	148456368	ENSGALG00000049165
1	149017824	149419556	GPC5
1	151070431	151071729	ENSGALG00000050251
1	151580162	151581244	ENSGALG00000048294
1	160443682	160632766	ENSGALG00000016908
1	161382531	161384003	ENSGALG00000052244
1	163529033	163630680	TDRD3
1	164780489	164780848	ENSGALG00000051789
1	164781979	164862248	PCDH17
1	170527078	170545135	SETDB2
1	170550122	170564885	PHF11
1	175449309	175545587	ENSGALG00000042339
1	180569335	180612944	PARP4
1	182974030	182978777	ENSGALG00000048078
1	192365090	192366025	TAS2R4
2	34519722	34632243	PLCL2
2	73025298	73384586	ENSGALG00000012941
2	74190751	74441847	CDH18
2	114381432	114383485	BHLHE22
2	131756078	131920640	ANGPT1
2	142538178	142625924	ZFAT
2	146916969	147397126	TSNARE1
3	105068315	105078451	ENSGALG00000053296
3	105078987	105090249	ENSGALG00000045940
3	105090968	105109766	SCARA5
3	110161744	110245933	PTCHD4
3	110287354	110288388	ENSGALG00000047063
4	147238	187944	MSN
4	192612	196135	ENSGALG00000031360
4	200826	216542	ENSGALG00000036566
4	3845726	3958957	GPC3
4	18189034	18535906	AFF2
4	18648264	18664987	ENSGALG00000044816
4	19768464	19870165	TRIM2
4	19876653	19916272	MND1
4	19928294	19998920	TMEM131L
4	20020334	20028633	TLR2A
4	20021540	20038962	TLR2B
4	20063168	20067413	SFRP2
4	20538373	20543866	NPY2R
4	20813724	20854195	GUCY1B1
4	27504578	27506362	ENSGALG00000048743
4	30075344	30313807	INPP4B
4	30838745	31010530	ANAPC10
4	31378289	31551743	SLC10A7
4	31586087	31704957	TTC29
4	32577277	32675632	ENSGALG00000043861
4	36402394	36642405	ENSGALG00000047741
4	36748697	37032793	GRID2
4	38290995	38292500	ENSGALG00000053810
4	40053454	40498128	TENM3
4	43759687	43785536	HPGD
4	44148957	44291635	GPM6A
4	64370643	64586585	DLC1
4	70204006	70312564	ARAP2
4	71944529	71945980	ENSGALG00000050883
4	74767885	74948420	KCNIP4
4	75726455	75920712	NCAPG
4	88865896	88993479	SLC4A11
5	45636526	45697900	PPP4R4
5	45701184	45710860	SERPINA10
5	45726288	45736369	SPIA4
5	45754128	45759449	SPIA1
5	45784600	45790095	ENSGALG00000046409
5	45800125	45803318	ENSGALG00000020388
5	53682353	53829994	KCNH5
5	59650477	59690594	LRFN5
6	12970502	13071911	ZCCHC24
6	14052274	14146920	DLG5
6	14211114	14648816	KCNMA1
7	24417886	24674006	CNTNAP5
8	16385301	16404071	ODF2L
8	29988144	29991956	TYW3
8	30055243	30137386	SLC44A5
8	30056346	30067892	LHX8
8	30140039	30151687	RABGGTB
9	20477304	20626551	ENSGALG00000009458
10	5823812	5839785	BNIP2
10	5843239	5848304	GTF2A2
10	5854816	5859319	GCNT3
11	3407090	3423443	DUS2
11	3423355	3425106	DDX28
11	3427529	3442713	GALR1L
11	3459157	3474477	DPEP2
11	3481861	3534945	SLC12A4
11	3571368	3634461	SLC6A2
11	3655780	3683801	LPCAT2
11	10491009	10661037	CHST8
13	1823948	1896054	PSD2
13	1900625	2052540	NRG2
13	18752656	18788177	JAKMIP2
13	18789653	18800044	CDC23
13	18825211	18833164	GFRA3
13	18859815	18904338	KDM3B
13	18910013	18920300	REEP2
13	18949948	18952753	EGR1
15	10313011	10321910	ENSGALG00000007698
16	2272154	2410307	ENSGALG00000040101
16	2276258	2395893	ENSGALG00000013101
16	2283023	2395890	BG8
17	604426	608188	ENSGALG00000041514
17	608979	632013	ENSGALG00000033920
18	43337	45028	ENSGALG00000024335
18	43734	53380	ENSGALG00000050425
18	55594	58969	ZNF302
18	118956	128669	DHRS7C
18	133417	148498	GSG1L2
18	153378	196496	GLP2R
18	207371	310620	GAS7
19	9586056	9615085	PAFAH1B1
19	9617661	9642214	CLUH
19	9910100	9922595	XAF1
19	9919986	9937317	SLC13A5
19	9945836	9949612	MED31
19	9949970	9952624	TXNDC17
19	9953043	9974603	KIAA0753
19	9974434	10024381	PITPNM3
19	10024453	10039126	ENSGALG00000006048
19	10039242	10045919	FBXO39
19	10042756	10052236	TEKT1
19	10057630	10079751	SMTNL2
20	8179858	8205178	SLCO4A1
20	8227321	8272370	NTSR1
20	13464452	13478200	PARD6B
20	13486258	13534186	RIPOR3
20	13537599	13576469	PTPN1
20	13708222	13709555	CEBPB
20	13716784	13750656	TMEM189
20	13738004	13752252	UBE2V1
20	13790217	13793622	SNAI1
20	13795918	13801015	RNF114
20	13801179	13807904	SPATA2
20	13824729	13895027	SLC9A8
20	13861021	13896307	B4GALT5
21	3830441	3953755	CASZ1
24	77314	151086	VPS11
24	89438	130728	SIK2
24	154552	164455	FEZ1
24	167963	188765	PKNOX2
24	3617948	3740700	GRIK4
24	6135796	6138663	PTS
24	6140068	6160788	BCO2
24	6163550	6165951	TEX12
24	6169486	6173722	IL18
24	6175246	6178293	SDHD
24	6178908	6183667	ENSGALG00000007882
24	6183191	6186368	PIH1D2
24	6188496	6194932	DLAT
24	6196567	6228780	DIXDC1
24	6227008	6259713	HSPB2
24	6229478	6236297	C11orf52
24	6239995	6246232	CRYAB
24	6247051	6248737	C11orf1
24	6250001	6254540	FDXACB1
24	6256410	6281701	ENSGALG00000021174
24	6293151	6302449	ENSGALG00000028815
24	6333315	6339570	ENSGALG00000043026
24	6351864	6354809	ENSGALG00000050014
24	6426260	6427756	ENSGALG00000052808
24	6449416	6470658	CLPTM1
24	6463959	6470300	ENSGALG00000054112
24	6481673	6491202	ENSGALG00000052306
26	5221530	5245884	ATP2B4
27	6572282	6591811	KPNB1
27	6592624	6623648	NPEPPS
27	7777863	7781732	NAGLU
27	7783216	7791377	COASY
27	7786835	7790716	MLX
27	7790586	7793494	PSMC3IP
27	7795407	7801973	ENSGALG00000003162
27	7802137	7809584	TUBG1
27	7819486	7821867	CCR10
27	7823872	7832297	CNTNAP1
27	7833491	7847657	EZH1
27	7849653	7851555	RAMP2
27	7851805	7855186	VPS25
27	7858438	7865156	ENSGALG00000032191
27	7865806	7868734	ENSGALG00000053351
27	7870892	7875550	CNTD1
27	7874990	7879971	BECN1
27	7879741	7886805	PSME3
27	7891211	7896570	ENSGALG00000046412
27	7896286	7900911	ENSGALG00000033522
27	7903742	7906398	G6PC1
27	7907883	7912277	AARSD1
27	7912340	7914343	PTGES3L
27	7914430	7918149	RUNDC1
27	7918185	7920899	RPL27
27	7921645	7924699	IFI35
27	7924157	7931121	ENSGALG00000048091
27	7935605	7944619	VAT1
27	7945964	7960601	RND2
27	7970099	7990457	BRCA1
27	7990870	8009225	NBR1
27	8012005	8018369	MPP2
28	1008962	1015394	ENSGALG00000000722
31	5252354	5272988	ENSGALG00000044330
31	5252578	5287083	ENSGALG00000044343
32	208994	283021	TGFB1
32	244036	246753	ENSGALG00000040044
32	247282	248146	SELENOW
32	249821	252607	ENSGALG00000054599
32	255198	258745	OTX5
32	264782	270998	ENSGALG00000042246
32	271162	276894	ENSGALG00000052202
33	589892	1123982	ENSGALG00000049158
33	602192	1123982	ENSGALG00000053395
33	782347	926135	ENSGALG00000053420
33	854404	968705	ENSGALG00000053077

[truncated: 2 more sheets: Table S11, Table S12]
